# Supplementary material for: Potential preventive markers in the intracerebral hemorrhage process are revealed by serum untargeted metabolomics in mice using hypertensive cerebral microbleeds
Source: Front Endocrinol (Lausanne). 2023 Apr 20;14:1084858. doi: 10.3389/fendo.2023.1084858 (PMC10159181; doi:10.3389/fendo.2023.1084858)
Supplement: Supplementary file 4 [file Table_3.xlsx]

## Sheet: Sheet1
Group/date		Day 1	Day 3	Day 5	Day 7	Day 9	Day 11	Day 13	Day 15	Day 17	Day 19	Day 21	Day 23	Day 25	Day 27
HCMB	1	18	18	18	18	18	18	18	18	18	17	18	18	18	18
	2	18	18	18	18	17	18	18	18	18	18	18	18	17	18
	3	18	18	18	18	18	18	18	18	18	18	18	18	18	18
	4	18	18	18	18	18	18	18	18	18	18	18	18	18	18
	5	18	18	18	18	18	18	18	18	18	18	18	18	18	18
	6	18	18	18	18	18	18	18	18	18	18	18	18	18	18
HTN	1	18	18	18	18	18	18	18	18	18	18	18	18	18	18
	2	18	18	18	18	18	18	18	18	18	18	18	18	18	18
	3	18	18	18	18	18	18	18	18	18	18	18	18	18	18
	4	18	18	18	18	18	18	18	18	18	18	18	18	18	18
	5	18	18	18	18	18	18	18	18	18	17	18	18	18	18
	6	18	18	18	18	18	18	18	18	18	18	18	18	18	18
CON	1	18	18	18	18	18	18	18	18	18	18	18	18	18	18
	2	18	18	18	18	18	18	18	18	18	18	18	18	18	18
	3	18	18	18	18	18	18	18	18	18	18	18	18	18	18
	4	18	18	18	18	18	18	18	18	18	18	18	18	18	18
	5	18	18	18	18	18	18	18	18	18	18	18	18	18	18
	6	18	18	18	18	18	18	18	18	18	18	18	18	18	18
